# Supplementary material for: Factors Associated with Acute Kidney Injury Occurrence and Prognosis in Rhabdomyolysis at the Emergency Department
Source: Medicina (Kaunas). 2024 Jan 5;60(1):105. doi: 10.3390/medicina60010105 (PMC10819221; doi:10.3390/medicina60010105)
Supplement: Supplementary file 1 [file medicina-60-00105-s001.zip]

Archive with 1 entries (1 files):
- medicina-2744242-supplementary.pdf
